# Supplementary material for: New pecJ-n (n = 1, 2) Basis Sets for High-Quality Calculations of Indirect Nuclear Spin–Spin Coupling Constants Involving 31P and 29Si: The Advanced PEC Method
Source: Molecules. 2022 Sep 20;27(19):6145. doi: 10.3390/molecules27196145 (PMC9573013; doi:10.3390/molecules27196145)
Supplement: Supplementary file 1 [file molecules-27-06145-s001.zip]

Archive with 1 entries (1 files):
- molecules-1915649-supplementary.pdf
